# Supplementary material for: Phytochemical Characterization and Antioxidant/Antitumoral Potential of Coffee Silverskin: Comparative Insights with Green and Roasted Coffee
Source: Foods. 2026 Jul 9;15(14):2447. doi: 10.3390/foods15142447 (PMC13408514; doi:10.3390/foods15142447)
Supplement: Supplementary file 1 [file foods-15-02447-s001.zip]

Archive with 1 entries (1 files):
- foods-4359621-supplementary.pdf
